# Supplementary material for: How Clustered DNA Damage Can Change the Electronic Properties of ds-DNA—Differences between GAG, GAOXOG, and OXOGAOXOG
Source: Biomolecules. 2023 Mar 11;13(3):517. doi: 10.3390/biom13030517 (PMC10046028; doi:10.3390/biom13030517)
Supplement: Supplementary file 1 [file biomolecules-13-00517-s001.zip]

Archive with 11 entries (10 files):
- biomolecules-2215358-supplementary.pdf
- PDB structure/
- PDB structure/oligo-G_Anion.pdb
- PDB structure/oligo-G_Cation.pdb
- PDB structure/oligo-G_Neutral.pdb
- PDB structure/oligo-oGoG_Anion.pdb
- PDB structure/oligo-oGoG_Cation.pdb
- PDB structure/oligo-oGoG_Neutral.pdb
- PDB structure/oligo-oG_Anion.pdb
- PDB structure/oligo-oG_Cation.pdb
- PDB structure/oligo-oG_Neutral.pdb
