# Supplementary material for: How Clustered DNA Damage Can Change the Electronic Properties of ds-DNA—Differences between GAG, GAOXOG, and OXOGAOXOG
Source: Biomolecules. 2023 Mar 11;13(3):517. doi: 10.3390/biom13030517 (PMC10046028; doi:10.3390/biom13030517)
Supplement: Supplementary file 1 [file biomolecules-13-00517-s001.zip › PDB structure/oligo-G_Cation.pdb]

TITLE       Required
REMARK   1 File created by GaussView 5.0.9
HETATM    1  O           0      -7.716  -8.645   1.034                       O
HETATM    2  O           0     -10.825  -6.008   0.090                       O
HETATM    3  C           0      -8.086  -5.358   1.733                       C
HETATM    4  H           0      -8.368  -4.303   1.886                       H
HETATM    5  C           0      -8.308  -5.794   0.254                       C
HETATM    6  H           0      -8.497  -4.922  -0.391                       H
HETATM    7  H           0      -7.446  -6.363  -0.112                       H
HETATM    8  C           0      -9.569  -6.712   0.301                       C
HETATM    9  H           0      -9.454  -7.561  -0.400                       H
HETATM   10  C           0      -9.571  -7.217   1.784                       C
HETATM   11  H           0     -10.612  -7.322   2.146                       H
HETATM   12  C           0      -8.885  -8.621   1.902                       C
HETATM   13  H           0      -8.615  -8.795   2.962                       H
HETATM   14  H           0      -9.619  -9.393   1.601                       H
HETATM   15  O           0      -8.923  -6.204   2.612                       O
HETATM   16  C           0      -4.135  -5.715   3.287                       C
HETATM   17  N           0      -4.834  -4.526   3.241                       N
HETATM   18  C           0      -6.085  -4.315   2.716                       C
HETATM   19  O           0      -6.610  -3.203   2.736                       O
HETATM   20  N           0      -6.690  -5.443   2.187                       N
HETATM   21  C           0      -6.041  -6.662   2.157                       C
HETATM   22  H           0      -6.631  -7.482   1.702                       H
HETATM   23  C           0      -4.796  -6.852   2.655                       C
HETATM   24  P           0     -10.972  -5.388  -1.509                       P
HETATM   25  O           0     -12.432  -5.192  -1.970                       O
HETATM   26  O           0      -9.913  -6.329  -2.446                       O
HETATM   27  O           0      -9.931  -4.014  -1.431                       O
HETATM   28  O           0      -9.864   0.025  -1.660                       O
HETATM   29  C           0      -7.160  -1.488  -0.132                       C
HETATM   30  H           0      -7.149  -0.648   0.581                       H
HETATM   31  C           0      -7.525  -0.992  -1.568                       C
HETATM   32  H           0      -7.255   0.064  -1.718                       H
HETATM   33  H           0      -7.014  -1.609  -2.315                       H
HETATM   34  C           0      -9.077  -1.195  -1.648                       C
HETATM   35  H           0      -9.328  -1.855  -2.502                       H
HETATM   36  C           0      -9.417  -1.928  -0.294                       C
HETATM   37  H           0      -9.828  -1.164   0.401                       H
HETATM   38  C           0     -10.456  -3.070  -0.454                       C
HETATM   39  H           0     -10.617  -3.550   0.532                       H
HETATM   40  H           0     -11.418  -2.626  -0.780                       H
HETATM   41  O           0      -8.179  -2.497   0.222                       O
HETATM   42  N           0      -2.463  -4.156   0.921                       N
HETATM   43  H           0      -2.374  -5.138   0.700                       H
HETATM   44  H           0      -1.811  -3.732   1.595                       H
HETATM   45  C           0      -3.578  -3.501   0.578                       C
HETATM   46  N           0      -3.709  -2.231   0.974                       N
HETATM   47  C           0      -4.823  -1.517   0.677                       C
HETATM   48  O           0      -4.948  -0.320   0.990                       O
HETATM   49  N           0      -5.864  -2.153  -0.009                       N
HETATM   50  C           0      -5.731  -3.441  -0.430                       C
HETATM   51  H           0      -6.587  -3.848  -0.961                       H
HETATM   52  C           0      -4.604  -4.159  -0.188                       C
HETATM   53  H           0      -4.501  -5.182  -0.526                       H
HETATM   54  P           0      -9.625   0.963  -3.083                       P
HETATM   55  O           0     -10.832   1.861  -3.418                       O
HETATM   56  O           0      -9.046  -0.136  -4.245                       O
HETATM   57  O           0      -8.101   1.707  -2.775                       O
HETATM   58  O           0      -6.350   5.467  -2.529                       O
HETATM   59  C           0      -4.567   2.699  -1.651                       C
HETATM   60  H           0      -4.044   3.342  -0.922                       H
HETATM   61  C           0      -4.831   3.471  -2.980                       C
HETATM   62  H           0      -4.110   4.289  -3.128                       H
HETATM   63  H           0      -4.791   2.783  -3.833                       H
HETATM   64  C           0      -6.276   4.042  -2.807                       C
HETATM   65  H           0      -6.900   3.766  -3.680                       H
HETATM   66  C           0      -6.811   3.320  -1.510                       C
HETATM   67  H           0      -6.868   4.085  -0.705                       H
HETATM   68  C           0      -8.216   2.683  -1.702                       C
HETATM   69  H           0      -8.529   2.205  -0.751                       H
HETATM   70  H           0      -8.944   3.483  -1.941                       H
HETATM   71  O           0      -5.887   2.250  -1.160                       O
HETATM   72  O           0      -1.906  -2.081  -1.671                       O
HETATM   73  C           0      -2.495  -0.998  -1.764                       C
HETATM   74  N           0      -1.996   0.129  -1.143                       N
HETATM   75  H           0      -1.085   0.040  -0.630                       H
HETATM   76  C           0      -2.531   1.396  -1.172                       C
HETATM   77  O           0      -1.945   2.365  -0.697                       O
HETATM   78  N           0      -3.776   1.481  -1.775                       N
HETATM   79  C           0      -4.307   0.413  -2.468                       C
HETATM   80  H           0      -5.240   0.627  -2.981                       H
HETATM   81  C           0      -3.724  -0.806  -2.529                       C
HETATM   82  C           0      -4.253  -1.950  -3.341                       C
HETATM   83  H           0      -3.504  -2.279  -4.070                       H
HETATM   84  H           0      -4.476  -2.812  -2.705                       H
HETATM   85  H           0      -5.156  -1.660  -3.883                       H
HETATM   86  P           0      -5.676   6.434  -3.783                       P
HETATM   87  O           0      -6.253   7.864  -3.849                       O
HETATM   88  O           0      -5.703   5.443  -5.161                       O
HETATM   89  O           0      -3.990   6.228  -3.484                       O
HETATM   90  O           0      -0.755   8.338  -2.366                       O
HETATM   91  C           0      -0.534   4.808  -2.385                       C
HETATM   92  H           0       0.092   4.738  -1.482                       H
HETATM   93  C           0      -0.122   6.030  -3.272                       C
HETATM   94  H           0       0.896   6.371  -3.021                       H
HETATM   95  H           0      -0.147   5.739  -4.328                       H
HETATM   96  C           0      -1.222   7.109  -2.973                       C
HETATM   97  H           0      -1.797   7.308  -3.899                       H
HETATM   98  C           0      -2.153   6.403  -1.920                       C
HETATM   99  H           0      -1.857   6.760  -0.911                       H
HETATM  100  C           0      -3.658   6.710  -2.150                       C
HETATM  101  H           0      -4.260   6.200  -1.372                       H
HETATM  102  H           0      -3.815   7.802  -2.047                       H
HETATM  103  O           0      -1.962   4.966  -2.055                       O
HETATM  104  N           0      -0.682  -0.369  -4.229                       N
HETATM  105  H           0      -1.424  -0.677  -4.842                       H
HETATM  106  H           0      -0.064  -1.064  -3.807                       H
HETATM  107  C           0      -0.583   0.922  -3.894                       C
HETATM  108  N           0       0.413   1.292  -3.079                       N
HETATM  109  C           0       0.525   2.579  -2.665                       C
HETATM  110  O           0       1.478   2.969  -1.959                       O
HETATM  111  N           0      -0.446   3.500  -3.050                       N
HETATM  112  C           0      -1.434   3.140  -3.916                       C
HETATM  113  H           0      -2.129   3.931  -4.179                       H
HETATM  114  C           0      -1.538   1.873  -4.392                       C
HETATM  115  H           0      -2.324   1.588  -5.079                       H
HETATM  116  P           0      -0.086   9.436  -3.514                       P
HETATM  117  O           0      -0.270  10.912  -3.112                       O
HETATM  118  O           0      -0.666   8.932  -5.030                       O
HETATM  119  O           0       1.496   8.787  -3.696                       O
HETATM  120  O           0       5.511   9.154  -3.467                       O
HETATM  121  C           0       4.123   5.887  -3.421                       C
HETATM  122  H           0       4.792   5.425  -2.677                       H
HETATM  123  C           0       4.891   6.936  -4.296                       C
HETATM  124  H           0       5.972   6.858  -4.129                       H
HETATM  125  H           0       4.680   6.773  -5.359                       H
HETATM  126  C           0       4.377   8.323  -3.808                       C
HETATM  127  H           0       3.730   8.788  -4.579                       H
HETATM  128  C           0       3.470   7.951  -2.568                       C
HETATM  129  H           0       4.084   8.032  -1.646                       H
HETATM  130  C           0       2.217   8.859  -2.434                       C
HETATM  131  H           0       1.600   8.494  -1.589                       H
HETATM  132  H           0       2.540   9.893  -2.200                       H
HETATM  133  O           0       2.996   6.588  -2.771                       O
HETATM  134  O           0       1.620   1.798  -6.065                       O
HETATM  135  C           0       2.192   2.752  -5.526                       C
HETATM  136  N           0       3.274   2.541  -4.690                       N
HETATM  137  H           0       3.646   1.567  -4.621                       H
HETATM  138  C           0       3.982   3.501  -4.000                       C
HETATM  139  O           0       4.946   3.221  -3.293                       O
HETATM  140  N           0       3.526   4.793  -4.179                       N
HETATM  141  C           0       2.493   5.083  -5.047                       C
HETATM  142  H           0       2.268   6.142  -5.137                       H
HETATM  143  C           0       1.802   4.143  -5.729                       C
HETATM  144  C           0       0.691   4.446  -6.691                       C
HETATM  145  H           0      -0.227   3.927  -6.397                       H
HETATM  146  H           0       0.496   5.521  -6.732                       H
HETATM  147  H           0       0.951   4.099  -7.695                       H
HETATM  148  O           0       5.056  -7.260  -5.525                       O
HETATM  149  O           0       9.016  -6.985  -4.021                       O
HETATM  150  C           0       6.875  -4.660  -4.498                       C
HETATM  151  H           0       7.545  -3.883  -4.090                       H
HETATM  152  C           0       6.785  -5.898  -3.558                       C
HETATM  153  H           0       7.231  -5.674  -2.578                       H
HETATM  154  H           0       5.743  -6.219  -3.448                       H
HETATM  155  C           0       7.589  -7.001  -4.311                       C
HETATM  156  H           0       7.141  -7.999  -4.140                       H
HETATM  157  C           0       7.421  -6.554  -5.801                       C
HETATM  158  H           0       8.305  -6.853  -6.397                       H
HETATM  159  C           0       6.164  -7.213  -6.470                       C
HETATM  160  H           0       5.905  -6.629  -7.376                       H
HETATM  161  H           0       6.450  -8.233  -6.790                       H
HETATM  162  O           0       7.386  -5.092  -5.808                       O
HETATM  163  N           0       2.232  -0.927  -5.446                       N
HETATM  164  H           0       1.936   0.035  -5.636                       H
HETATM  165  H           0       1.666  -1.701  -5.767                       H
HETATM  166  C           0       3.489  -1.186  -5.059                       C
HETATM  167  C           0       4.000  -2.504  -4.997                       C
HETATM  168  N           0       3.450  -3.726  -5.330                       N
HETATM  169  C           0       4.427  -4.580  -5.123                       C
HETATM  170  H           0       4.450  -5.674  -5.303                       H
HETATM  171  N           0       5.584  -3.985  -4.667                       N
HETATM  172  C           0       5.333  -2.637  -4.594                       C
HETATM  173  N           0       6.163  -1.641  -4.233                       N
HETATM  174  C           0       5.566  -0.454  -4.304                       C
HETATM  175  H           0       6.162   0.410  -4.019                       H
HETATM  176  N           0       4.305  -0.174  -4.688                       N
HETATM  177  P           0       9.371  -7.452  -2.403                       P
HETATM  178  O           0      10.823  -7.939  -2.234                       O
HETATM  179  O           0       8.092  -8.475  -1.949                       O
HETATM  180  O           0       8.837  -6.078  -1.496                       O
HETATM  181  O           0       9.779  -2.901   0.889                       O
HETATM  182  C           0       6.835  -2.732  -0.853                       C
HETATM  183  H           0       7.012  -1.648  -0.977                       H
HETATM  184  C           0       7.269  -3.232   0.555                       C
HETATM  185  H           0       7.246  -2.424   1.304                       H
HETATM  186  H           0       6.622  -4.057   0.877                       H
HETATM  187  C           0       8.737  -3.739   0.327                       C
HETATM  188  H           0       8.825  -4.791   0.662                       H
HETATM  189  C           0       8.917  -3.656  -1.237                       C
HETATM  190  H           0       9.534  -2.757  -1.453                       H
HETATM  191  C           0       9.616  -4.900  -1.852                       C
HETATM  192  H           0       9.677  -4.768  -2.951                       H
HETATM  193  H           0      10.649  -4.951  -1.454                       H
HETATM  194  O           0       7.590  -3.529  -1.833                       O
HETATM  195  N           0       3.610   1.366  -1.595                       N
HETATM  196  H           0       4.500   1.780  -1.337                       H
HETATM  197  H           0       2.778   1.984  -1.766                       H
HETATM  198  O           0       1.184  -2.293  -2.906                       O
HETATM  199  C           0       2.195  -1.861  -2.375                       C
HETATM  200  C           0       3.335  -2.653  -1.906                       C
HETATM  201  N           0       3.524  -3.979  -1.858                       N
HETATM  202  C           0       4.781  -4.115  -1.417                       C
HETATM  203  H           0       5.267  -5.068  -1.250                       H
HETATM  204  N           0       5.419  -2.936  -1.183                       N
HETATM  205  C           0       4.503  -1.946  -1.471                       C
HETATM  206  N           0       4.672  -0.653  -1.360                       N
HETATM  207  C           0       3.558   0.063  -1.711                       C
HETATM  208  N           0       2.405  -0.501  -2.182                       N
HETATM  209  H           0       1.636   0.151  -2.507                       H
HETATM  210  P           0       9.688  -2.762   2.601                       P
HETATM  211  O           0      11.043  -2.416   3.246                       O
HETATM  212  O           0       8.833  -4.148   3.093                       O
HETATM  213  O           0       8.370  -1.664   2.790                       O
HETATM  214  O           0       7.399   1.984   4.363                       O
HETATM  215  C           0       5.124   0.385   2.418                       C
HETATM  216  H           0       4.790   1.396   2.121                       H
HETATM  217  C           0       5.497   0.335   3.929                       C
HETATM  218  H           0       4.924   1.073   4.513                       H
HETATM  219  H           0       5.313  -0.671   4.322                       H
HETATM  220  C           0       7.031   0.645   3.939                       C
HETATM  221  H           0       7.562  -0.129   4.526                       H
HETATM  222  C           0       7.442   0.538   2.420                       C
HETATM  223  H           0       7.670   1.564   2.059                       H
HETATM  224  C           0       8.689  -0.366   2.213                       C
HETATM  225  H           0       8.912  -0.445   1.129                       H
HETATM  226  H           0       9.558   0.109   2.710                       H
HETATM  227  O           0       6.329  -0.046   1.678                       O
HETATM  228  N           0       0.375  -2.486   0.064                       N
HETATM  229  H           0      -0.480  -2.417  -0.497                       H
HETATM  230  H           0       0.774  -3.389   0.279                       H
HETATM  231  C           0       1.016  -1.383   0.468                       C
HETATM  232  C           0       2.285  -1.428   1.091                       C
HETATM  233  N           0       3.121  -2.482   1.404                       N
HETATM  234  C           0       4.164  -1.898   1.951                       C
HETATM  235  H           0       5.038  -2.410   2.335                       H
HETATM  236  N           0       4.066  -0.527   2.010                       N
HETATM  237  C           0       2.848  -0.205   1.455                       C
HETATM  238  N           0       2.308   1.014   1.265                       N
HETATM  239  C           0       1.129   0.936   0.654                       C
HETATM  240  H           0       0.620   1.874   0.442                       H
HETATM  241  N           0       0.470  -0.167   0.251                       N
HETATM  242  P           0       7.063   2.266   6.029                       P
HETATM  243  O           0       7.957   3.352   6.665                       O
HETATM  244  O           0       6.979   0.723   6.730                       O
HETATM  245  O           0       5.359   2.496   5.974                       O
HETATM  246  O           0       2.304   5.103   6.466                       O
HETATM  247  C           0       1.697   2.227   4.665                       C
HETATM  248  H           0       1.039   2.844   4.026                       H
HETATM  249  C           0       1.586   2.666   6.160                       C
HETATM  250  H           0       0.585   3.071   6.377                       H
HETATM  251  H           0       1.778   1.803   6.808                       H
HETATM  252  C           0       2.731   3.725   6.318                       C
HETATM  253  H           0       3.407   3.418   7.139                       H
HETATM  254  C           0       3.499   3.637   4.943                       C
HETATM  255  H           0       3.202   4.518   4.335                       H
HETATM  256  C           0       5.041   3.634   5.123                       C
HETATM  257  H           0       5.525   3.550   4.129                       H
HETATM  258  H           0       5.349   4.597   5.577                       H
HETATM  259  O           0       3.117   2.390   4.293                       O
HETATM  260  N           0      -2.675   1.102   1.935                       N
HETATM  261  H           0      -2.657   2.111   1.912                       H
HETATM  262  H           0      -3.488   0.588   1.578                       H
HETATM  263  O           0      -0.763  -2.955   2.910                       O
HETATM  264  C           0      -0.680  -1.724   3.040                       C
HETATM  265  C           0       0.343  -0.980   3.707                       C
HETATM  266  N           0       1.475  -1.396   4.383                       N
HETATM  267  C           0       2.035  -0.284   4.788                       C
HETATM  268  N           0       1.338   0.847   4.410                       N
HETATM  269  C           0       0.241   0.410   3.711                       C
HETATM  270  N           0      -0.715   1.191   3.164                       N
HETATM  271  C           0      -1.655   0.482   2.552                       C
HETATM  272  N           0      -1.656  -0.890   2.496                       N
HETATM  273  H           0      -2.417  -1.363   1.963                       H
HETATM  274  P           0       1.628   5.428   8.016                       P
HETATM  275  O           0       1.797   6.898   8.447                       O
HETATM  276  O           0       2.214   4.209   9.047                       O
HETATM  277  O           0       0.051   4.760   7.842                       O
HETATM  278  O           0      -3.956   5.316   7.610                       O
HETATM  279  C           0      -2.673   2.405   6.271                       C
HETATM  280  H           0      -3.412   2.508   5.455                       H
HETATM  281  C           0      -3.278   2.871   7.634                       C
HETATM  282  H           0      -4.369   2.753   7.641                       H
HETATM  283  H           0      -2.845   2.285   8.453                       H
HETATM  284  C           0      -2.860   4.379   7.728                       C
HETATM  285  H           0      -2.266   4.544   8.649                       H
HETATM  286  C           0      -1.934   4.574   6.470                       C
HETATM  287  H           0      -2.536   5.076   5.682                       H
HETATM  288  C           0      -0.669   5.423   6.765                       C
HETATM  289  H           0      -0.055   5.489   5.844                       H
HETATM  290  H           0      -0.984   6.448   7.045                       H
HETATM  291  O           0      -1.492   3.254   6.031                       O
HETATM  292  C           0      -2.613  -2.376   5.375                       C
HETATM  293  C           0      -2.150  -1.158   5.927                       C
HETATM  294  N           0      -1.121  -0.857   6.801                       N
HETATM  295  C           0      -1.217   0.442   6.964                       C
HETATM  296  H           0      -0.575   1.042   7.597                       H
HETATM  297  N           0      -2.243   1.018   6.249                       N
HETATM  298  C           0      -2.859  -0.008   5.571                       C
HETATM  299  N           0      -3.925   0.063   4.756                       N
HETATM  300  C           0      -4.252  -1.132   4.278                       C
HETATM  301  N           0      -3.671  -2.317   4.544                       N
HETATM  302  H           0       5.068  10.041  -3.245                       H
HETATM  303  H           0       4.365  -7.809  -6.021                       H
HETATM  304  H           0       0.124   8.409  -5.400                       H
HETATM  305  H           0      -6.347   5.916  -5.786                       H
HETATM  306  H           0      -8.073   0.145  -4.339                       H
HETATM  307  H           0     -10.529  -6.826  -3.080                       H
HETATM  308  H           0       1.423   3.572   9.092                       H
HETATM  309  H           0       7.800   0.680   7.325                       H
HETATM  310  H           0       7.991  -3.751   3.501                       H
HETATM  311  H           0       7.581  -7.908  -1.278                       H
HETATM  312  H           0      -7.351  -9.579   1.178                       H
HETATM  313  H           0      -4.459   5.166   8.479                       H
HETATM  314  H           0      -5.097  -1.179   3.591                       H
HETATM  315  N           0      -2.078  -3.578   5.680                       N
HETATM  316  H           0      -1.160  -3.572   6.107                       H
HETATM  317  H           0      -2.300  -4.353   5.050                       H
HETATM  318  O           0      -3.032  -5.766   3.844                       O
HETATM  319  C           0      -4.079  -8.170   2.633                       C
HETATM  320  H           0      -4.687  -8.936   2.147                       H
HETATM  321  H           0      -3.130  -8.085   2.094                       H
HETATM  322  H           0      -3.845  -8.500   3.650                       H
HETATM  323  H           0      -4.384  -3.690   3.690                       H
HETATM  324  H           0       2.948  -0.210   5.366                       H
END
CONECT    1   12  312
CONECT    2    8   24
CONECT    3    4    5   15   20
CONECT    4    3
CONECT    5    3    6    7    8
CONECT    6    5
CONECT    7    5
CONECT    8    2    5    9   10
CONECT    9    8
CONECT   10    8   11   12   15
CONECT   11   10
CONECT   12   10    1   13   14
CONECT   13   12
CONECT   14   12
CONECT   15   10    3
CONECT   16   17   23  318
CONECT   17   16   18  323
CONECT   18   17   19   20
CONECT   19   18
CONECT   20    3   18   21
CONECT   21   20   22   23
CONECT   22   21
CONECT   23   21   16  319
CONECT   24    2   25   26   27
CONECT   25   24
CONECT   26   24  307
CONECT   27   24   38
CONECT   28   34   54
CONECT   29   30   31   41   49
CONECT   30   29
CONECT   31   29   32   33   34
CONECT   32   31
CONECT   33   31
CONECT   34   28   31   35   36
CONECT   35   34
CONECT   36   34   37   38   41
CONECT   37   36
CONECT   38   27   36   39   40
CONECT   39   38
CONECT   40   38
CONECT   41   29   36
CONECT   42   43   44   45
CONECT   43   42
CONECT   44   42
CONECT   45   42   46   52
CONECT   46   45   47
CONECT   47   46   48   49
CONECT   48   47
CONECT   49   29   47   50
CONECT   50   49   51   52
CONECT   51   50
CONECT   52   45   50   53
CONECT   53   52
CONECT   54   28   55   56   57
CONECT   55   54
CONECT   56   54  306
CONECT   57   54   68
CONECT   58   64   86
CONECT   59   60   61   71   78
CONECT   60   59
CONECT   61   59   62   63   64
CONECT   62   61
CONECT   63   61
CONECT   64   61   58   65   66
CONECT   65   64
CONECT   66   64   67   68   71
CONECT   67   66
CONECT   68   57   66   69   70
CONECT   69   68
CONECT   70   68
CONECT   71   59   66
CONECT   72   73
CONECT   73   72   74   81
CONECT   74   73   75   76
CONECT   75   74
CONECT   76   74   77   78
CONECT   77   76
CONECT   78   59   76   79
CONECT   79   78   80   81
CONECT   80   79
CONECT   81   79   73   82
CONECT   82   81   83   84   85
CONECT   83   82
CONECT   84   82
CONECT   85   82
CONECT   86   58   87   88   89
CONECT   87   86
CONECT   88   86  305
CONECT   89   86  100
CONECT   90   96  116
CONECT   91   92   93  103  111
CONECT   92   91
CONECT   93   91   94   95   96
CONECT   94   93
CONECT   95   93
CONECT   96   90   93   97   98
CONECT   97   96
CONECT   98   96   99  100  103
CONECT   99   98
CONECT  100   89   98  101  102
CONECT  101  100
CONECT  102  100
CONECT  103   91   98
CONECT  104  105  106  107
CONECT  105  104
CONECT  106  104
CONECT  107  104  108  114
CONECT  108  107  109
CONECT  109  108  110  111
CONECT  110  109
CONECT  111   91  109  112
CONECT  112  111  113  114
CONECT  113  112
CONECT  114  107  112  115
CONECT  115  114
CONECT  116   90  117  118  119
CONECT  117  116
CONECT  118  116  304
CONECT  119  116  130
CONECT  120  126  302
CONECT  121  122  123  133  140
CONECT  122  121
CONECT  123  121  124  125  126
CONECT  124  123
CONECT  125  123
CONECT  126  120  123  127  128
CONECT  127  126
CONECT  128  126  129  130  133
CONECT  129  128
CONECT  130  119  128  131  132
CONECT  131  130
CONECT  132  130
CONECT  133  121  128
CONECT  134  135
CONECT  135  134  136  143
CONECT  136  135  137  138
CONECT  137  136
CONECT  138  136  139  140
CONECT  139  138
CONECT  140  138  121  141
CONECT  141  140  142  143
CONECT  142  141
CONECT  143  135  141  144
CONECT  144  143  145  146  147
CONECT  145  144
CONECT  146  144
CONECT  147  144
CONECT  148  159  303
CONECT  149  155  177
CONECT  150  151  152  162  171
CONECT  151  150
CONECT  152  150  153  154  155
CONECT  153  152
CONECT  154  152
CONECT  155  152  149  156  157
CONECT  156  155
CONECT  157  155  158  159  162
CONECT  158  157
CONECT  159  148  157  160  161
CONECT  160  159
CONECT  161  159
CONECT  162  157  150
CONECT  163  164  165  166
CONECT  164  163
CONECT  165  163
CONECT  166  163  167  176
CONECT  167  166  168  172
CONECT  168  167  169
CONECT  169  168  170  171
CONECT  170  169
CONECT  171  169  150  172
CONECT  172  167  171  173
CONECT  173  172  174
CONECT  174  173  175  176
CONECT  175  174
CONECT  176  166  174
CONECT  177  149  178  179  180
CONECT  178  177
CONECT  179  177  311
CONECT  180  177  191
CONECT  181  187  210
CONECT  182  183  184  194  204
CONECT  183  182
CONECT  184  182  185  186  187
CONECT  185  184
CONECT  186  184
CONECT  187  184  181  188  189
CONECT  188  187
CONECT  189  187  190  191  194
CONECT  190  189
CONECT  191  180  189  192  193
CONECT  192  191
CONECT  193  191
CONECT  194  182  189
CONECT  195  196  197  207
CONECT  196  195
CONECT  197  195
CONECT  198  199
CONECT  199  198  200  208
CONECT  200  199  201  205
CONECT  201  200  202
CONECT  202  201  203  204
CONECT  203  202
CONECT  204  182  202  205
CONECT  205  200  204  206
CONECT  206  205  207
CONECT  207  206  195  208
CONECT  208  199  207  209
CONECT  209  208
CONECT  210  181  211  212  213
CONECT  211  210
CONECT  212  210  310
CONECT  213  210  224
CONECT  214  220  242
CONECT  215  216  217  227  236
CONECT  216  215
CONECT  217  215  218  219  220
CONECT  218  217
CONECT  219  217
CONECT  220  214  217  221  222
CONECT  221  220
CONECT  222  220  223  224  227
CONECT  223  222
CONECT  224  213  222  225  226
CONECT  225  224
CONECT  226  224
CONECT  227  215  222
CONECT  228  229  230  231
CONECT  229  228
CONECT  230  228
CONECT  231  228  232  241
CONECT  232  231  233  237
CONECT  233  232  234
CONECT  234  233  235  236
CONECT  235  234
CONECT  236  234  215  237
CONECT  237  232  236  238
CONECT  238  237  239
CONECT  239  238  240  241
CONECT  240  239
CONECT  241  231  239
CONECT  242  214  243  244  245
CONECT  243  242
CONECT  244  242  309
CONECT  245  242  256
CONECT  246  252  274
CONECT  247  248  249  259  268
CONECT  248  247
CONECT  249  247  250  251  252
CONECT  250  249
CONECT  251  249
CONECT  252  246  249  253  254
CONECT  253  252
CONECT  254  252  255  256  259
CONECT  255  254
CONECT  256  245  254  257  258
CONECT  257  256
CONECT  258  256
CONECT  259  247  254
CONECT  260  261  262  271
CONECT  261  260
CONECT  262  260
CONECT  263  264
CONECT  264  263  265  272
CONECT  265  264  266  269
CONECT  266  265  267
CONECT  267  266  268  324
CONECT  268  247  267  269
CONECT  269  265  268  270
CONECT  270  269  271
CONECT  271  260  270  272
CONECT  272  264  271  273
CONECT  273  272
CONECT  274  246  275  276  277
CONECT  275  274
CONECT  276  274  308
CONECT  277  274  288
CONECT  278  284  313
CONECT  279  280  281  291  297
CONECT  280  279
CONECT  281  279  282  283  284
CONECT  282  281
CONECT  283  281
CONECT  284  278  281  285  286
CONECT  285  284
CONECT  286  284  287  288  291
CONECT  287  286
CONECT  288  286  277  289  290
CONECT  289  288
CONECT  290  288
CONECT  291  279  286
CONECT  292  293  301  315
CONECT  293  292  294  298
CONECT  294  293  295
CONECT  295  294  296  297
CONECT  296  295
CONECT  297  279  295  298
CONECT  298  293  297  299
CONECT  299  298  300
CONECT  300  299  301  314
CONECT  301  300  292
CONECT  302  120
CONECT  303  148
CONECT  304  118
CONECT  305   88
CONECT  306   56
CONECT  307   26
CONECT  308  276
CONECT  309  244
CONECT  310  212
CONECT  311  179
CONECT  312    1
CONECT  313  278
CONECT  314  300
CONECT  315  292  316  317
CONECT  316  315
CONECT  317  315
CONECT  318   16
CONECT  319   23  320  321  322
CONECT  320  319
CONECT  321  319
CONECT  322  319
CONECT  323   17
CONECT  324  267
