# Supplementary material for: How Clustered DNA Damage Can Change the Electronic Properties of ds-DNA—Differences between GAG, GAOXOG, and OXOGAOXOG
Source: Biomolecules. 2023 Mar 11;13(3):517. doi: 10.3390/biom13030517 (PMC10046028; doi:10.3390/biom13030517)
Supplement: Supplementary file 1 [file biomolecules-13-00517-s001.zip › PDB structure/oligo-oGoG_Anion.pdb]

REMARK   Accelrys Discovery Studio PDB file
REMARK   Created:  Sun Mar 06 20:19:27 �rodkowoeuropejski czas stand. 2022
HETATM    1  O5'  DT     1      -7.906  -8.613  -0.528  0.00  0.00           O  
HETATM    2  O3'  DT     1     -11.017  -5.889  -1.061  0.00  0.00           O  
HETATM    3  C1'  DT     1      -8.307  -5.481   0.724  0.00  0.00           C  
HETATM    4  C2'  DT     1      -8.503  -5.664  -0.809  0.00  0.00           C  
HETATM    5  C3'  DT     1      -9.749  -6.594  -0.941  0.00  0.00           C  
HETATM    6  C4'  DT     1      -9.774  -7.329   0.442  0.00  0.00           C  
HETATM    7  C5'  DT     1      -9.056  -8.721   0.357  0.00  0.00           C  
HETATM    8  O4'  DT     1      -9.184  -6.440   1.436  0.00  0.00           O  
HETATM    9  C4   DT     1      -4.398  -6.114   2.298  0.00  0.00           C  
HETATM   10  N3   DT     1      -5.131  -4.969   2.503  0.00  0.00           N  
HETATM   11  C2   DT     1      -6.368  -4.663   1.986  0.00  0.00           C  
HETATM   12  O2   DT     1      -6.931  -3.605   2.256  0.00  0.00           O  
HETATM   13  N1   DT     1      -6.930  -5.657   1.200  0.00  0.00           N  
HETATM   14  C6   DT     1      -6.252  -6.826   0.934  0.00  0.00           C  
HETATM   15  C5   DT     1      -5.015  -7.098   1.418  0.00  0.00           C  
HETATM   16  O4   DT     1      -3.304  -6.265   2.863  0.00  0.00           O  
HETATM   17  CM5  DT     1      -4.271  -8.371   1.134  0.00  0.00           C  
HETATM   18  P    DC     2     -11.144  -4.990  -2.524  0.00  0.00           P  
HETATM   19  OP   DC     2     -12.602  -4.782  -2.988  0.00  0.00           O  
HETATM   20  OP   DC     2     -10.020  -5.691  -3.589  0.00  0.00           O  
HETATM   21  O5'  DC     2     -10.169  -3.617  -2.168  0.00  0.00           O  
HETATM   22  O3'  DC     2      -9.987   0.448  -1.437  0.00  0.00           O  
HETATM   23  C1'  DC     2      -7.407  -1.470  -0.412  0.00  0.00           C  
HETATM   24  C2'  DC     2      -7.795  -0.795  -1.773  0.00  0.00           C  
HETATM   25  C3'  DC     2      -9.354  -0.819  -1.778  0.00  0.00           C  
HETATM   26  C4'  DC     2      -9.704  -1.818  -0.603  0.00  0.00           C  
HETATM   27  C5'  DC     2     -10.730  -2.909  -1.024  0.00  0.00           C  
HETATM   28  O4'  DC     2      -8.483  -2.484  -0.184  0.00  0.00           O  
HETATM   29  N4   DC     2      -2.696  -4.328   0.155  0.00  0.00           N  
HETATM   30  C4   DC     2      -3.897  -3.643  -0.076  0.00  0.00           C  
HETATM   31  N3   DC     2      -4.002  -2.426   0.580  0.00  0.00           N  
HETATM   32  C2   DC     2      -5.130  -1.709   0.447  0.00  0.00           C  
HETATM   33  O2   DC     2      -5.297  -0.610   1.052  0.00  0.00           O  
HETATM   34  N1   DC     2      -6.153  -2.150  -0.393  0.00  0.00           N  
HETATM   35  C6   DC     2      -6.057  -3.377  -1.088  0.00  0.00           C  
HETATM   36  C5   DC     2      -4.882  -4.128  -0.916  0.00  0.00           C  
HETATM   37  P    DT     3      -9.650   1.697  -2.566  0.00  0.00           P  
HETATM   38  OP   DT     3     -10.730   2.798  -2.583  0.00  0.00           O  
HETATM   39  OP   DT     3      -9.233   0.891  -4.006  0.00  0.00           O  
HETATM   40  O5'  DT     3      -8.041   2.179  -2.165  0.00  0.00           O  
HETATM   41  O3'  DT     3      -6.253   5.888  -1.657  0.00  0.00           O  
HETATM   42  C1'  DT     3      -4.396   3.061  -1.185  0.00  0.00           C  
HETATM   43  C2'  DT     3      -4.767   3.960  -2.406  0.00  0.00           C  
HETATM   44  C3'  DT     3      -6.197   4.495  -2.072  0.00  0.00           C  
HETATM   45  C4'  DT     3      -6.633   3.648  -0.815  0.00  0.00           C  
HETATM   46  C5'  DT     3      -8.044   3.008  -0.969  0.00  0.00           C  
HETATM   47  O4'  DT     3      -5.672   2.573  -0.617  0.00  0.00           O  
HETATM   48  O4   DT     3      -1.818  -1.685  -2.057  0.00  0.00           O  
HETATM   49  C4   DT     3      -2.409  -0.606  -1.944  0.00  0.00           C  
HETATM   50  N2   DT     3      -1.835   0.432  -1.240  0.00  0.00           N  
HETATM   51  C2   DT     3      -2.360   1.681  -1.017  0.00  0.00           C  
HETATM   52  O2   DT     3      -1.732   2.564  -0.437  0.00  0.00           O  
HETATM   53  N1   DT     3      -3.643   1.859  -1.511  0.00  0.00           N  
HETATM   54  O6   DT     3      -4.260   0.885  -2.274  0.00  0.00           O  
HETATM   55  C5   DT     3      -3.710  -0.319  -2.545  0.00  0.00           C  
HETATM   56  C5M  DT     3      -4.367  -1.370  -3.385  0.00  0.00           C  
HETATM   57  P    DC     4      -5.699   6.974  -2.873  0.00  0.00           P  
HETATM   58  OP   DC     4      -6.279   8.398  -2.737  0.00  0.00           O  
HETATM   59  OP   DC     4      -5.852   6.123  -4.335  0.00  0.00           O  
HETATM   60  O5'  DC     4      -3.992   6.761  -2.771  0.00  0.00           O  
HETATM   61  O3'  DC     4      -0.569   8.789  -1.878  0.00  0.00           O  
HETATM   62  C1'  DC     4      -0.424   5.329  -2.112  0.00  0.00           C  
HETATM   63  C2'  DC     4      -0.182   6.557  -3.046  0.00  0.00           C  
HETATM   64  C3'  DC     4      -1.182   7.641  -2.522  0.00  0.00           C  
HETATM   65  C4'  DC     4      -1.996   6.881  -1.407  0.00  0.00           C  
HETATM   66  C5'  DC     4      -3.520   7.179  -1.458  0.00  0.00           C  
HETATM   67  O4'  DC     4      -1.810   5.450  -1.616  0.00  0.00           O  
HETATM   68  N4   DC     4      -0.395   0.232  -4.193  0.00  0.00           N  
HETATM   69  C4   DC     4      -0.378   1.498  -3.758  0.00  0.00           C  
HETATM   70  N3   DC     4       0.645   1.891  -2.994  0.00  0.00           N  
HETATM   71  C2   DC     4       0.714   3.160  -2.519  0.00  0.00           C  
HETATM   72  O2   DC     4       1.690   3.575  -1.869  0.00  0.00           O  
HETATM   73  N1   DC     4      -0.351   4.031  -2.781  0.00  0.00           N  
HETATM   74  C6   DC     4      -1.386   3.642  -3.576  0.00  0.00           C  
HETATM   75  C5   DC     4      -1.443   2.398  -4.114  0.00  0.00           C  
HETATM   76  P    DT     5       0.387   9.730  -2.954  0.00  0.00           P  
HETATM   77  OP   DT     5       0.573  11.185  -2.480  0.00  0.00           O  
HETATM   78  OP   DT     5      -0.259   9.417  -4.496  0.00  0.00           O  
HETATM   79  O5'  DT     5       1.796   8.755  -3.153  0.00  0.00           O  
HETATM   80  O3'  DT     5       5.712   9.536  -3.635  0.00  0.00           O  
HETATM   81  C1'  DT     5       4.637   6.112  -3.359  0.00  0.00           C  
HETATM   82  C2'  DT     5       5.247   7.223  -4.281  0.00  0.00           C  
HETATM   83  C3'  DT     5       4.651   8.561  -3.757  0.00  0.00           C  
HETATM   84  C4'  DT     5       4.007   8.142  -2.377  0.00  0.00           C  
HETATM   85  C5'  DT     5       2.716   8.941  -2.041  0.00  0.00           C  
HETATM   86  O4'  DT     5       3.628   6.740  -2.483  0.00  0.00           O  
HETATM   87  O4   DT     5       1.778   2.199  -5.922  0.00  0.00           O  
HETATM   88  C4   DT     5       2.405   3.111  -5.373  0.00  0.00           C  
HETATM   89  O3   DT     5       3.566   2.843  -4.672  0.00  0.00           O  
HETATM   90  C2   DT     5       4.383   3.759  -4.049  0.00  0.00           C  
HETATM   91  O2   DT     5       5.442   3.438  -3.514  0.00  0.00           O  
HETATM   92  N1   DT     5       3.923   5.063  -4.084  0.00  0.00           N  
HETATM   93  C6   DT     5       2.778   5.406  -4.774  0.00  0.00           C  
HETATM   94  C5   DT     5       2.002   4.514  -5.429  0.00  0.00           C  
HETATM   95  CM5  DT     5       0.796   4.882  -6.241  0.00  0.00           C  
TER      96       DT     5
HETATM   97  O5'  DA     6       5.472  -6.903  -5.875  0.00  0.00           O  
HETATM   98  O3'  DA     6       9.279  -6.596  -4.081  0.00  0.00           O  
HETATM   99  C1'  DA     6       7.084  -4.299  -4.520  0.00  0.00           C  
HETATM  100  C2'  DA     6       6.980  -5.610  -3.693  0.00  0.00           C  
HETATM  101  C3'  DA     6       7.876  -6.622  -4.471  0.00  0.00           C  
HETATM  102  C4'  DA     6       7.810  -6.048  -5.926  0.00  0.00           C  
HETATM  103  C5'  DA     6       6.617  -6.662  -6.744  0.00  0.00           C  
HETATM  104  O4'  DA     6       7.757  -4.593  -5.798  0.00  0.00           O  
HETATM  105  N6   DA     6       2.461  -0.622  -5.750  0.00  0.00           N  
HETATM  106  C6   DA     6       3.678  -0.893  -5.244  0.00  0.00           C  
HETATM  107  C5   DA     6       4.206  -2.205  -5.192  0.00  0.00           C  
HETATM  108  N7   DA     6       3.701  -3.433  -5.583  0.00  0.00           N  
HETATM  109  C8   DA     6       4.679  -4.274  -5.325  0.00  0.00           C  
HETATM  110  N9   DA     6       5.787  -3.671  -4.777  0.00  0.00           N  
HETATM  111  C4   DA     6       5.504  -2.330  -4.698  0.00  0.00           C  
HETATM  112  N3   DA     6       6.299  -1.334  -4.260  0.00  0.00           N  
HETATM  113  C2   DA     6       5.694  -0.156  -4.343  0.00  0.00           C  
HETATM  114  N1   DA     6       4.458   0.118  -4.803  0.00  0.00           N  
HETATM  115  P    DG     7       9.536  -7.152  -2.474  0.00  0.00           P  
HETATM  116  OP   DG     7      10.971  -7.668  -2.253  0.00  0.00           O  
HETATM  117  OP   DG     7       8.228  -8.186  -2.139  0.00  0.00           O  
HETATM  118  O5'  DG     7       8.962  -5.826  -1.528  0.00  0.00           O  
HETATM  119  O3'  DG     7       9.727  -2.913   1.112  0.00  0.00           O  
HETATM  120  C1'  DG     7       6.920  -2.471  -0.798  0.00  0.00           C  
HETATM  121  C2'  DG     7       7.244  -3.172   0.558  0.00  0.00           C  
HETATM  122  C3'  DG     7       8.718  -3.667   0.388  0.00  0.00           C  
HETATM  123  C4'  DG     7       9.012  -3.417  -1.141  0.00  0.00           C  
HETATM  124  C5'  DG     7       9.724  -4.621  -1.823  0.00  0.00           C  
HETATM  125  O4'  DG     7       7.747  -3.167  -1.816  0.00  0.00           O  
HETATM  126  N2   DG     7       3.997   1.897  -1.448  0.00  0.00           N  
HETATM  127  O6   DG     7       1.397  -1.593  -2.959  0.00  0.00           O  
HETATM  128  C6   DG     7       2.456  -1.252  -2.400  0.00  0.00           C  
HETATM  129  C5   DG     7       3.512  -2.087  -1.973  0.00  0.00           C  
HETATM  130  N7   DG     7       3.682  -3.472  -1.997  0.00  0.00           N  
HETATM  131  C8   DG     7       4.911  -3.794  -1.478  0.00  0.00           C  
HETATM  132  N9   DG     7       5.546  -2.572  -1.217  0.00  0.00           N  
HETATM  133  C4   DG     7       4.678  -1.526  -1.492  0.00  0.00           C  
HETATM  134  N3   DG     7       4.933  -0.221  -1.301  0.00  0.00           N  
HETATM  135  C2   DG     7       3.909   0.563  -1.628  0.00  0.00           C  
HETATM  136  N1   DG     7       2.732   0.090  -2.136  0.00  0.00           N  
HETATM  137  O8   DG     7       5.382  -4.909  -1.269  0.00  0.00           O  
HETATM  138  P    DA     8       9.536  -2.984   2.819  0.00  0.00           P  
HETATM  139  OP   DA     8      10.862  -2.781   3.576  0.00  0.00           O  
HETATM  140  OP   DA     8       8.620  -4.384   3.125  0.00  0.00           O  
HETATM  141  O5'  DA     8       8.245  -1.866   3.069  0.00  0.00           O  
HETATM  142  O3'  DA     8       7.066   1.865   4.533  0.00  0.00           O  
HETATM  143  C1'  DA     8       5.022   0.145   2.592  0.00  0.00           C  
HETATM  144  C2'  DA     8       5.353   0.032   4.106  0.00  0.00           C  
HETATM  145  C3'  DA     8       6.851   0.475   4.167  0.00  0.00           C  
HETATM  146  C4'  DA     8       7.334   0.343   2.671  0.00  0.00           C  
HETATM  147  C5'  DA     8       8.592  -0.559   2.530  0.00  0.00           C  
HETATM  148  O4'  DA     8       6.259  -0.249   1.881  0.00  0.00           O  
HETATM  149  N6   DA     8       0.338  -2.458  -0.171  0.00  0.00           N  
HETATM  150  C6   DA     8       1.012  -1.408   0.312  0.00  0.00           C  
HETATM  151  C5   DA     8       2.222  -1.532   1.039  0.00  0.00           C  
HETATM  152  N7   DA     8       2.981  -2.628   1.402  0.00  0.00           N  
HETATM  153  C8   DA     8       4.009  -2.104   2.031  0.00  0.00           C  
HETATM  154  N9   DA     8       3.970  -0.731   2.109  0.00  0.00           N  
HETATM  155  C4   DA     8       2.814  -0.345   1.466  0.00  0.00           C  
HETATM  156  N3   DA     8       2.350   0.905   1.275  0.00  0.00           N  
HETATM  157  C2   DA     8       1.219   0.899   0.578  0.00  0.00           C  
HETATM  158  N1   DA     8       0.545  -0.160   0.095  0.00  0.00           N  
HETATM  159  P    DG     9       6.663   2.186   6.176  0.00  0.00           P  
HETATM  160  OP   DG     9       7.372   3.427   6.758  0.00  0.00           O  
HETATM  161  OP   DG     9       6.802   0.687   6.964  0.00  0.00           O  
HETATM  162  O5'  DG     9       4.945   2.166   6.102  0.00  0.00           O  
HETATM  163  O3'  DG     9       1.794   4.254   7.044  0.00  0.00           O  
HETATM  164  C1'  DG     9       1.214   1.660   4.815  0.00  0.00           C  
HETATM  165  C2'  DG     9       1.199   1.856   6.366  0.00  0.00           C  
HETATM  166  C3'  DG     9       2.283   2.955   6.617  0.00  0.00           C  
HETATM  167  C4'  DG     9       2.930   3.158   5.195  0.00  0.00           C  
HETATM  168  C5'  DG     9       4.478   3.274   5.279  0.00  0.00           C  
HETATM  169  O4'  DG     9       2.587   2.006   4.374  0.00  0.00           O  
HETATM  170  N2   DG     9      -3.017   0.725   1.772  0.00  0.00           N  
HETATM  171  O6   DG     9      -1.036  -3.380   2.470  0.00  0.00           O  
HETATM  172  C6   DG     9      -0.988  -2.151   2.652  0.00  0.00           C  
HETATM  173  C5   DG     9       0.003  -1.439   3.374  0.00  0.00           C  
HETATM  174  N7   DG     9       1.116  -1.864   4.103  0.00  0.00           N  
HETATM  175  C8   DG     9       1.690  -0.797   4.742  0.00  0.00           C  
HETATM  176  N9   DG     9       0.929   0.320   4.374  0.00  0.00           N  
HETATM  177  C4   DG     9      -0.115  -0.076   3.546  0.00  0.00           C  
HETATM  178  N3   DG     9      -1.082   0.720   3.059  0.00  0.00           N  
HETATM  179  C2   DG     9      -1.997   0.056   2.349  0.00  0.00           C  
HETATM  180  N1   DG     9      -1.967  -1.297   2.145  0.00  0.00           N  
HETATM  181  O8   DG     9       2.663  -0.794   5.495  0.00  0.00           O  
HETATM  182  P    DA    100      1.208   4.243   8.662  0.00  0.00           P  
HETATM  183  OP   DA    100      1.411   5.586   9.391  0.00  0.00           O  
HETATM  184  OP   DA    100      1.841   2.839   9.383  0.00  0.00           O  
HETATM  185  O5'  DA    100     -0.381   3.619   8.436  0.00  0.00           O  
HETATM  186  O3'  DA    100     -4.398   4.057   8.222  0.00  0.00           O  
HETATM  187  C1'  DA    100     -2.984   1.457   6.436  0.00  0.00           C  
HETATM  188  C2'  DA    100     -3.633   1.668   7.842  0.00  0.00           C  
HETATM  189  C3'  DA    100     -3.271   3.151   8.200  0.00  0.00           C  
HETATM  190  C4'  DA    100     -2.338   3.588   7.011  0.00  0.00           C  
HETATM  191  C5'  DA    100     -1.113   4.423   7.469  0.00  0.00           C  
HETATM  192  O4'  DA    100     -1.837   2.379   6.369  0.00  0.00           O  
HETATM  193  C6   DA    100     -2.885  -3.150   4.917  0.00  0.00           C  
HETATM  194  C6   DA    100     -2.402  -2.009   5.598  0.00  0.00           C  
HETATM  195  N5   DA    100     -1.368  -1.816   6.499  0.00  0.00           N  
HETATM  196  C7   DA    100     -1.470  -0.550   6.830  0.00  0.00           C  
HETATM  197  N8   DA    100     -2.500   0.108   6.197  0.00  0.00           N  
HETATM  198  C9   DA    100     -3.113  -0.824   5.394  0.00  0.00           C  
HETATM  199  N4   DA    100     -4.181  -0.646   4.599  0.00  0.00           N  
HETATM  200  C3   DA    100     -4.520  -1.774   3.981  0.00  0.00           C  
HETATM  201  N2   DA    100     -3.951  -2.986   4.114  0.00  0.00           N  
HETATM  202  N1   DA    100     -2.373  -4.394   5.080  0.00  0.00           N  
TER     203       DA    10
END
