# Supplementary material for: How Clustered DNA Damage Can Change the Electronic Properties of ds-DNA—Differences between GAG, GAOXOG, and OXOGAOXOG
Source: Biomolecules. 2023 Mar 11;13(3):517. doi: 10.3390/biom13030517 (PMC10046028; doi:10.3390/biom13030517)
Supplement: Supplementary file 1 [file biomolecules-13-00517-s001.zip › PDB structure/oligo-oGoG_Cation.pdb]

REMARK   Accelrys Discovery Studio PDB file
REMARK   Created:  Mon Mar 07 15:01:57 �rodkowoeuropejski czas stand. 2022
HETATM    1  O5'  DT     1      -7.486  -8.842   0.602  0.00  0.00           O  
HETATM    2  O3'  DT     1     -10.657  -6.202  -0.180  0.00  0.00           O  
HETATM    3  C1'  DT     1      -7.912  -5.610   1.446  0.00  0.00           C  
HETATM    4  C2'  DT     1      -8.139  -5.986  -0.048  0.00  0.00           C  
HETATM    5  C3'  DT     1      -9.395  -6.912  -0.029  0.00  0.00           C  
HETATM    6  C4'  DT     1      -9.368  -7.491   1.426  0.00  0.00           C  
HETATM    7  C5'  DT     1      -8.656  -8.886   1.467  0.00  0.00           C  
HETATM    8  O4'  DT     1      -8.726  -6.508   2.294  0.00  0.00           O  
HETATM    9  C4   DT     1      -3.963  -5.959   3.001  0.00  0.00           C  
HETATM   10  N3   DT     1      -4.680  -4.781   2.987  0.00  0.00           N  
HETATM   11  C2   DT     1      -5.930  -4.570   2.459  0.00  0.00           C  
HETATM   12  O2   DT     1      -6.468  -3.464   2.510  0.00  0.00           O  
HETATM   13  N1   DT     1      -6.513  -5.687   1.888  0.00  0.00           N  
HETATM   14  C6   DT     1      -5.841  -6.893   1.818  0.00  0.00           C  
HETATM   15  C5   DT     1      -4.597  -7.081   2.318  0.00  0.00           C  
HETATM   16  O4   DT     1      -2.866  -6.006   3.573  0.00  0.00           O  
HETATM   17  CM5  DT     1      -3.856  -8.384   2.251  0.00  0.00           C  
HETATM   18  P    DC     2     -10.827  -5.494  -1.740  0.00  0.00           P  
HETATM   19  OP   DC     2     -12.293  -5.282  -2.174  0.00  0.00           O  
HETATM   20  OP   DC     2      -9.769  -6.371  -2.738  0.00  0.00           O  
HETATM   21  O5'  DC     2      -9.796  -4.117  -1.592  0.00  0.00           O  
HETATM   22  O3'  DC     2      -9.857  -0.100  -1.621  0.00  0.00           O  
HETATM   23  C1'  DC     2      -7.054  -1.591  -0.190  0.00  0.00           C  
HETATM   24  C2'  DC     2      -7.464  -0.996  -1.575  0.00  0.00           C  
HETATM   25  C3'  DC     2      -9.006  -1.275  -1.663  0.00  0.00           C  
HETATM   26  C4'  DC     2      -9.302  -2.085  -0.346  0.00  0.00           C  
HETATM   27  C5'  DC     2     -10.315  -3.243  -0.548  0.00  0.00           C  
HETATM   28  O4'  DC     2      -8.039  -2.647   0.115  0.00  0.00           O  
HETATM   29  N4   DC     2      -2.363  -4.342   0.641  0.00  0.00           N  
HETATM   30  C4   DC     2      -3.466  -3.651   0.338  0.00  0.00           C  
HETATM   31  N3   DC     2      -3.586  -2.404   0.812  0.00  0.00           N  
HETATM   32  C2   DC     2      -4.694  -1.666   0.552  0.00  0.00           C  
HETATM   33  O2   DC     2      -4.799  -0.480   0.922  0.00  0.00           O  
HETATM   34  N1   DC     2      -5.745  -2.250  -0.151  0.00  0.00           N  
HETATM   35  C6   DC     2      -5.621  -3.510  -0.655  0.00  0.00           C  
HETATM   36  C5   DC     2      -4.496  -4.246  -0.468  0.00  0.00           C  
HETATM   37  P    DT     3      -9.694   0.901  -3.012  0.00  0.00           P  
HETATM   38  OP   DT     3     -10.958   1.735  -3.298  0.00  0.00           O  
HETATM   39  OP   DT     3      -9.074  -0.120  -4.221  0.00  0.00           O  
HETATM   40  O5'  DT     3      -8.213   1.718  -2.684  0.00  0.00           O  
HETATM   41  O3'  DT     3      -6.618   5.544  -2.218  0.00  0.00           O  
HETATM   42  C1'  DT     3      -4.735   2.782  -1.506  0.00  0.00           C  
HETATM   43  C2'  DT     3      -5.022   3.638  -2.777  0.00  0.00           C  
HETATM   44  C3'  DT     3      -6.490   4.141  -2.578  0.00  0.00           C  
HETATM   45  C4'  DT     3      -7.001   3.322  -1.331  0.00  0.00           C  
HETATM   46  C5'  DT     3      -8.379   2.643  -1.571  0.00  0.00           C  
HETATM   47  O4'  DT     3      -6.041   2.265  -1.042  0.00  0.00           O  
HETATM   48  O4   DT     3      -1.987  -1.931  -1.904  0.00  0.00           O  
HETATM   49  C4   DT     3      -2.589  -0.853  -1.919  0.00  0.00           C  
HETATM   50  N3   DT     3      -2.102   0.237  -1.223  0.00  0.00           N  
HETATM   51  C2   DT     3      -2.675   1.484  -1.127  0.00  0.00           C  
HETATM   52  O2   DT     3      -2.122   2.412  -0.541  0.00  0.00           O  
HETATM   53  N1   DT     3      -3.918   1.595  -1.725  0.00  0.00           N  
HETATM   54  C6   DT     3      -4.432   0.575  -2.499  0.00  0.00           C  
HETATM   55  C5   DT     3      -3.829  -0.625  -2.657  0.00  0.00           C  
HETATM   56  C5M  DT     3      -4.349  -1.714  -3.548  0.00  0.00           C  
HETATM   57  P    DC     4      -6.000   6.605  -3.425  0.00  0.00           P  
HETATM   58  OP   DC     4      -6.634   8.011  -3.396  0.00  0.00           O  
HETATM   59  OP   DC     4      -5.999   5.690  -4.855  0.00  0.00           O  
HETATM   60  O5'  DC     4      -4.303   6.450  -3.172  0.00  0.00           O  
HETATM   61  O3'  DC     4      -0.987   8.592  -2.106  0.00  0.00           O  
HETATM   62  C1'  DC     4      -0.776   5.144  -2.255  0.00  0.00           C  
HETATM   63  C2'  DC     4      -0.523   6.348  -3.215  0.00  0.00           C  
HETATM   64  C3'  DC     4      -1.560   7.428  -2.758  0.00  0.00           C  
HETATM   65  C4'  DC     4      -2.422   6.678  -1.672  0.00  0.00           C  
HETATM   66  C5'  DC     4      -3.947   6.923  -1.841  0.00  0.00           C  
HETATM   67  O4'  DC     4      -2.182   5.247  -1.815  0.00  0.00           O  
HETATM   68  N4   DC     4      -0.630  -0.018  -4.158  0.00  0.00           N  
HETATM   69  C4   DC     4      -0.627   1.265  -3.780  0.00  0.00           C  
HETATM   70  N3   DC     4       0.351   1.685  -2.973  0.00  0.00           N  
HETATM   71  C2   DC     4       0.396   2.972  -2.540  0.00  0.00           C  
HETATM   72  O2   DC     4       1.338   3.411  -1.857  0.00  0.00           O  
HETATM   73  N1   DC     4      -0.656   3.829  -2.884  0.00  0.00           N  
HETATM   74  C6   DC     4      -1.642   3.413  -3.728  0.00  0.00           C  
HETATM   75  C5   DC     4      -1.667   2.153  -4.230  0.00  0.00           C  
HETATM   76  P    DT     5      -0.033   9.550  -3.168  0.00  0.00           P  
HETATM   77  OP   DT     5       0.123  11.008  -2.689  0.00  0.00           O  
HETATM   78  OP   DT     5      -0.653   9.229  -4.719  0.00  0.00           O  
HETATM   79  O5'  DT     5       1.395   8.599  -3.348  0.00  0.00           O  
HETATM   80  O3'  DT     5       5.306   9.429  -3.832  0.00  0.00           O  
HETATM   81  C1'  DT     5       4.266   6.003  -3.517  0.00  0.00           C  
HETATM   82  C2'  DT     5       4.855   7.108  -4.458  0.00  0.00           C  
HETATM   83  C3'  DT     5       4.251   8.446  -3.944  0.00  0.00           C  
HETATM   84  C4'  DT     5       3.611   8.036  -2.559  0.00  0.00           C  
HETATM   85  C5'  DT     5       2.309   8.821  -2.237  0.00  0.00           C  
HETATM   86  O4'  DT     5       3.250   6.627  -2.647  0.00  0.00           O  
HETATM   87  O4   DT     5       1.425   1.996  -5.948  0.00  0.00           O  
HETATM   88  C4   DT     5       2.054   2.930  -5.440  0.00  0.00           C  
HETATM   89  N3   DT     5       3.213   2.690  -4.725  0.00  0.00           N  
HETATM   90  C2   DT     5       4.031   3.629  -4.141  0.00  0.00           C  
HETATM   91  O2   DT     5       5.092   3.332  -3.599  0.00  0.00           O  
HETATM   92  N1   DT     5       3.565   4.930  -4.220  0.00  0.00           N  
HETATM   93  C6   DT     5       2.425   5.246  -4.930  0.00  0.00           C  
HETATM   94  C5   DT     5       1.655   4.330  -5.558  0.00  0.00           C  
HETATM   95  CM5  DT     5       0.462   4.671  -6.402  0.00  0.00           C  
TER      96       DT     5
HETATM   97  O5'  DA     6       5.348  -6.993  -5.919  0.00  0.00           O  
HETATM   98  O3'  DA     6       9.185  -6.568  -4.218  0.00  0.00           O  
HETATM   99  C1'  DA     6       6.906  -4.344  -4.588  0.00  0.00           C  
HETATM  100  C2'  DA     6       6.864  -5.663  -3.767  0.00  0.00           C  
HETATM  101  C3'  DA     6       7.775  -6.640  -4.573  0.00  0.00           C  
HETATM  102  C4'  DA     6       7.655  -6.060  -6.021  0.00  0.00           C  
HETATM  103  C5'  DA     6       6.461  -6.704  -6.814  0.00  0.00           C  
HETATM  104  O4'  DA     6       7.562  -4.608  -5.881  0.00  0.00           O  
HETATM  105  N6   DA     6       2.143  -0.811  -5.683  0.00  0.00           N  
HETATM  106  C6   DA     6       3.381  -1.046  -5.219  0.00  0.00           C  
HETATM  107  C5   DA     6       3.948  -2.342  -5.180  0.00  0.00           C  
HETATM  108  N7   DA     6       3.470  -3.584  -5.558  0.00  0.00           N  
HETATM  109  C8   DA     6       4.480  -4.395  -5.330  0.00  0.00           C  
HETATM  110  N9   DA     6       5.584  -3.759  -4.812  0.00  0.00           N  
HETATM  111  C4   DA     6       5.263  -2.427  -4.723  0.00  0.00           C  
HETATM  112  N3   DA     6       6.041  -1.408  -4.308  0.00  0.00           N  
HETATM  113  C2   DA     6       5.400  -0.247  -4.377  0.00  0.00           C  
HETATM  114  N1   DA     6       4.143  -0.011  -4.801  0.00  0.00           N  
HETATM  115  P    DG     7       9.499  -7.092  -2.610  0.00  0.00           P  
HETATM  116  OP   DG     7      10.951  -7.572  -2.417  0.00  0.00           O  
HETATM  117  OP   DG     7       8.223  -8.147  -2.225  0.00  0.00           O  
HETATM  118  O5'  DG     7       8.921  -5.762  -1.670  0.00  0.00           O  
HETATM  119  O3'  DG     7       9.698  -2.761   0.876  0.00  0.00           O  
HETATM  120  C1'  DG     7       6.810  -2.449  -0.923  0.00  0.00           C  
HETATM  121  C2'  DG     7       7.206  -3.121   0.428  0.00  0.00           C  
HETATM  122  C3'  DG     7       8.689  -3.568   0.210  0.00  0.00           C  
HETATM  123  C4'  DG     7       8.912  -3.343  -1.336  0.00  0.00           C  
HETATM  124  C5'  DG     7       9.632  -4.541  -2.019  0.00  0.00           C  
HETATM  125  O4'  DG     7       7.612  -3.144  -1.961  0.00  0.00           O  
HETATM  126  N2   DG     7       3.726   1.822  -1.482  0.00  0.00           N  
HETATM  127  O6   DG     7       1.158  -1.766  -2.811  0.00  0.00           O  
HETATM  128  C6   DG     7       2.238  -1.383  -2.322  0.00  0.00           C  
HETATM  129  C5   DG     7       3.338  -2.180  -1.940  0.00  0.00           C  
HETATM  130  N7   DG     7       3.550  -3.560  -1.959  0.00  0.00           N  
HETATM  131  C8   DG     7       4.815  -3.839  -1.506  0.00  0.00           C  
HETATM  132  N9   DG     7       5.421  -2.594  -1.279  0.00  0.00           N  
HETATM  133  C4   DG     7       4.509  -1.579  -1.518  0.00  0.00           C  
HETATM  134  N3   DG     7       4.728  -0.265  -1.344  0.00  0.00           N  
HETATM  135  C2   DG     7       3.669   0.485  -1.641  0.00  0.00           C  
HETATM  136  N1   DG     7       2.486  -0.029  -2.092  0.00  0.00           N  
HETATM  137  O8   DG     7       5.332  -4.936  -1.319  0.00  0.00           O  
HETATM  138  P    DA     8       9.573  -2.798   2.589  0.00  0.00           P  
HETATM  139  OP   DA     8      10.915  -2.522   3.295  0.00  0.00           O  
HETATM  140  OP   DA     8       8.727  -4.226   2.961  0.00  0.00           O  
HETATM  141  O5'  DA     8       8.244  -1.730   2.863  0.00  0.00           O  
HETATM  142  O3'  DA     8       7.229   1.872   4.473  0.00  0.00           O  
HETATM  143  C1'  DA     8       4.936   0.303   2.538  0.00  0.00           C  
HETATM  144  C2'  DA     8       5.321   0.225   4.045  0.00  0.00           C  
HETATM  145  C3'  DA     8       6.855   0.538   4.042  0.00  0.00           C  
HETATM  146  C4'  DA     8       7.246   0.449   2.517  0.00  0.00           C  
HETATM  147  C5'  DA     8       8.511  -0.421   2.285  0.00  0.00           C  
HETATM  148  O4'  DA     8       6.130  -0.147   1.790  0.00  0.00           O  
HETATM  149  N6   DA     8       0.175  -2.413  -0.001  0.00  0.00           N  
HETATM  150  C6   DA     8       0.859  -1.332   0.408  0.00  0.00           C  
HETATM  151  C5   DA     8       2.083  -1.420   1.113  0.00  0.00           C  
HETATM  152  N7   DA     8       2.852  -2.500   1.498  0.00  0.00           N  
HETATM  153  C8   DA     8       3.888  -1.950   2.090  0.00  0.00           C  
HETATM  154  N9   DA     8       3.847  -0.573   2.126  0.00  0.00           N  
HETATM  155  C4   DA     8       2.680  -0.212   1.486  0.00  0.00           C  
HETATM  156  N3   DA     8       2.191   1.022   1.270  0.00  0.00           N  
HETATM  157  C2   DA     8       1.035   0.984   0.612  0.00  0.00           C  
HETATM  158  N1   DA     8       0.356  -0.099   0.186  0.00  0.00           N  
HETATM  159  P    DG     9       6.889   2.154   6.137  0.00  0.00           P  
HETATM  160  OP   DG     9       7.782   3.236   6.779  0.00  0.00           O  
HETATM  161  OP   DG     9       6.796   0.610   6.837  0.00  0.00           O  
HETATM  162  O5'  DG     9       5.186   2.389   6.073  0.00  0.00           O  
HETATM  163  O3'  DG     9       2.114   4.963   6.549  0.00  0.00           O  
HETATM  164  C1'  DG     9       1.528   2.094   4.795  0.00  0.00           C  
HETATM  165  C2'  DG     9       1.470   2.501   6.296  0.00  0.00           C  
HETATM  166  C3'  DG     9       2.584   3.597   6.414  0.00  0.00           C  
HETATM  167  C4'  DG     9       3.328   3.517   5.026  0.00  0.00           C  
HETATM  168  C5'  DG     9       4.871   3.502   5.189  0.00  0.00           C  
HETATM  169  O4'  DG     9       2.925   2.280   4.364  0.00  0.00           O  
HETATM  170  N2   DG     9      -2.682   0.891   1.911  0.00  0.00           N  
HETATM  171  O6   DG     9      -0.689  -3.152   2.811  0.00  0.00           O  
HETATM  172  C6   DG     9      -0.703  -1.935   2.947  0.00  0.00           C  
HETATM  173  C5   DG     9       0.271  -1.171   3.700  0.00  0.00           C  
HETATM  174  N7   DG     9       1.330  -1.534   4.444  0.00  0.00           N  
HETATM  175  C8   DG     9       1.924  -0.391   5.017  0.00  0.00           C  
HETATM  176  N9   DG     9       1.192   0.700   4.527  0.00  0.00           N  
HETATM  177  C4   DG     9       0.163   0.254   3.745  0.00  0.00           C  
HETATM  178  N3   DG     9      -0.758   0.974   3.162  0.00  0.00           N  
HETATM  179  C2   DG     9      -1.694   0.245   2.486  0.00  0.00           C  
HETATM  180  N1   DG     9      -1.670  -1.118   2.384  0.00  0.00           N  
HETATM  181  O8   DG     9       2.862  -0.363   5.775  0.00  0.00           O  
HETATM  182  P    DA    10       1.404   5.274   8.087  0.00  0.00           P  
HETATM  183  OP   DA    10       1.488   6.758   8.493  0.00  0.00           O  
HETATM  184  OP   DA    10       2.047   4.102   9.138  0.00  0.00           O  
HETATM  185  O5'  DA    10      -0.133   4.520   7.897  0.00  0.00           O  
HETATM  186  O3'  DA    10      -4.146   4.884   7.725  0.00  0.00           O  
HETATM  187  C1'  DA    10      -2.762   2.075   6.282  0.00  0.00           C  
HETATM  188  C2'  DA    10      -3.361   2.471   7.668  0.00  0.00           C  
HETATM  189  C3'  DA    10      -3.008   3.993   7.799  0.00  0.00           C  
HETATM  190  C4'  DA    10      -2.114   4.266   6.532  0.00  0.00           C  
HETATM  191  C5'  DA    10      -0.887   5.165   6.833  0.00  0.00           C  
HETATM  192  O4'  DA    10      -1.620   2.978   6.050  0.00  0.00           O  
HETATM  193  C6   DA    10      -2.539  -2.671   5.233  0.00  0.00           C  
HETATM  194  C5   DA    10      -2.094  -1.450   5.798  0.00  0.00           C  
HETATM  195  N7   DA    10      -1.058  -1.136   6.661  0.00  0.00           N  
HETATM  196  C8   DA    10      -1.210   0.151   6.881  0.00  0.00           C  
HETATM  197  N9   DA    10      -2.272   0.708   6.205  0.00  0.00           N  
HETATM  198  C4   DA    10      -2.856  -0.316   5.499  0.00  0.00           C  
HETATM  199  N3   DA    10      -3.931  -0.252   4.695  0.00  0.00           N  
HETATM  200  C2   DA    10      -4.228  -1.443   4.186  0.00  0.00           C  
HETATM  201  N1   DA    10      -3.608  -2.615   4.414  0.00  0.00           N  
HETATM  202  N6   DA    10      -1.969  -3.862   5.488  0.00  0.00           N  
TER     203       DA    10
END
