# Supplementary material for: How Clustered DNA Damage Can Change the Electronic Properties of ds-DNA—Differences between GAG, GAOXOG, and OXOGAOXOG
Source: Biomolecules. 2023 Mar 11;13(3):517. doi: 10.3390/biom13030517 (PMC10046028; doi:10.3390/biom13030517)
Supplement: Supplementary file 1 [file biomolecules-13-00517-s001.zip › PDB structure/oligo-oGoG_Neutral.pdb]

REMARK   Accelrys Discovery Studio PDB file
REMARK   Created:  Mon Mar 07 08:43:18 �rodkowoeuropejski czas stand. 2022
HETATM    1  O5'  DT     1      -8.081  -8.629  -0.105  0.00  0.00           O  
HETATM    2  O3'  DT     1     -11.107  -5.847  -0.821  0.00  0.00           O  
HETATM    3  C1'  DT     1      -8.371  -5.413   0.908  0.00  0.00           C  
HETATM    4  C2'  DT     1      -8.586  -5.704  -0.608  0.00  0.00           C  
HETATM    5  C3'  DT     1      -9.868  -6.592  -0.660  0.00  0.00           C  
HETATM    6  C4'  DT     1      -9.902  -7.226   0.772  0.00  0.00           C  
HETATM    7  C5'  DT     1      -9.239  -8.646   0.776  0.00  0.00           C  
HETATM    8  O4'  DT     1      -9.260  -6.295   1.695  0.00  0.00           O  
HETATM    9  C4   DT     1      -4.447  -6.045   2.449  0.00  0.00           C  
HETATM   10  N3   DT     1      -5.132  -4.854   2.563  0.00  0.00           N  
HETATM   11  C2   DT     1      -6.374  -4.555   2.058  0.00  0.00           C  
HETATM   12  O2   DT     1      -6.882  -3.446   2.222  0.00  0.00           O  
HETATM   13  N1   DT     1      -6.988  -5.591   1.373  0.00  0.00           N  
HETATM   14  C6   DT     1      -6.360  -6.810   1.201  0.00  0.00           C  
HETATM   15  C5   DT     1      -5.123  -7.082   1.678  0.00  0.00           C  
HETATM   16  O4   DT     1      -3.344  -6.181   2.993  0.00  0.00           O  
HETATM   17  C5M  DT     1      -4.427  -8.400   1.496  0.00  0.00           C  
HETATM   18  P    DC     2     -11.203  -5.043  -2.341  0.00  0.00           P  
HETATM   19  OP   DC     2     -12.649  -4.794  -2.820  0.00  0.00           O  
HETATM   20  OP   DC     2     -10.107  -5.860  -3.348  0.00  0.00           O  
HETATM   21  O5'  DC     2     -10.167  -3.691  -2.062  0.00  0.00           O  
HETATM   22  O3'  DC     2      -9.996   0.393  -1.520  0.00  0.00           O  
HETATM   23  C1'  DC     2      -7.385  -1.442  -0.370  0.00  0.00           C  
HETATM   24  C2'  DC     2      -7.734  -0.753  -1.724  0.00  0.00           C  
HETATM   25  C3'  DC     2      -9.295  -0.851  -1.789  0.00  0.00           C  
HETATM   26  C4'  DC     2      -9.646  -1.820  -0.593  0.00  0.00           C  
HETATM   27  C5'  DC     2     -10.696  -2.905  -0.955  0.00  0.00           C  
HETATM   28  O4'  DC     2      -8.416  -2.485  -0.182  0.00  0.00           O  
HETATM   29  N4   DC     2      -2.671  -4.181   0.372  0.00  0.00           N  
HETATM   30  C4   DC     2      -3.789  -3.499   0.103  0.00  0.00           C  
HETATM   31  N3   DC     2      -3.932  -2.286   0.646  0.00  0.00           N  
HETATM   32  C2   DC     2      -5.062  -1.559   0.454  0.00  0.00           C  
HETATM   33  O2   DC     2      -5.212  -0.426   0.941  0.00  0.00           O  
HETATM   34  N1   DC     2      -6.089  -2.111  -0.323  0.00  0.00           N  
HETATM   35  C6   DC     2      -5.940  -3.336  -0.899  0.00  0.00           C  
HETATM   36  C5   DC     2      -4.810  -4.070  -0.737  0.00  0.00           C  
HETATM   37  P    DT     3      -9.686   1.608  -2.696  0.00  0.00           P  
HETATM   38  OP   DT     3     -10.800   2.671  -2.767  0.00  0.00           O  
HETATM   39  OP   DT     3      -9.230   0.752  -4.094  0.00  0.00           O  
HETATM   40  O5'  DT     3      -8.093   2.133  -2.289  0.00  0.00           O  
HETATM   41  O3'  DT     3      -6.299   5.817  -1.775  0.00  0.00           O  
HETATM   42  C1'  DT     3      -4.461   2.974  -1.243  0.00  0.00           C  
HETATM   43  C2'  DT     3      -4.784   3.886  -2.468  0.00  0.00           C  
HETATM   44  C3'  DT     3      -6.225   4.422  -2.178  0.00  0.00           C  
HETATM   45  C4'  DT     3      -6.693   3.581  -0.928  0.00  0.00           C  
HETATM   46  C5'  DT     3      -8.115   2.974  -1.101  0.00  0.00           C  
HETATM   47  O4'  DT     3      -5.760   2.481  -0.735  0.00  0.00           O  
HETATM   48  O4   DT     3      -1.868  -1.790  -1.936  0.00  0.00           O  
HETATM   49  C4   DT     3      -2.442  -0.696  -1.882  0.00  0.00           C  
HETATM   50  N3   DT     3      -1.892   0.354  -1.177  0.00  0.00           N  
HETATM   51  C2   DT     3      -2.414   1.617  -1.026  0.00  0.00           C  
HETATM   52  O2   DT     3      -1.795   2.524  -0.479  0.00  0.00           O  
HETATM   53  N1   DT     3      -3.693   1.773  -1.541  0.00  0.00           N  
HETATM   54  C6   DT     3      -4.275   0.792  -2.317  0.00  0.00           C  
HETATM   55  C5   DT     3      -3.708  -0.413  -2.553  0.00  0.00           C  
HETATM   56  C5M  DT     3      -4.292  -1.453  -3.461  0.00  0.00           C  
HETATM   57  P    DC     4      -5.737   6.897  -2.991  0.00  0.00           P  
HETATM   58  OP   DC     4      -6.326   8.319  -2.871  0.00  0.00           O  
HETATM   59  OP   DC     4      -5.871   6.036  -4.449  0.00  0.00           O  
HETATM   60  O5'  DC     4      -4.031   6.692  -2.867  0.00  0.00           O  
HETATM   61  O3'  DC     4      -0.608   8.727  -1.969  0.00  0.00           O  
HETATM   62  C1'  DC     4      -0.484   5.270  -2.172  0.00  0.00           C  
HETATM   63  C2'  DC     4      -0.240   6.484  -3.123  0.00  0.00           C  
HETATM   64  C3'  DC     4      -1.231   7.580  -2.606  0.00  0.00           C  
HETATM   65  C4'  DC     4      -2.052   6.835  -1.486  0.00  0.00           C  
HETATM   66  C5'  DC     4      -3.576   7.131  -1.555  0.00  0.00           C  
HETATM   67  O4'  DC     4      -1.868   5.401  -1.673  0.00  0.00           O  
HETATM   68  N4   DC     4      -0.486   0.139  -4.165  0.00  0.00           N  
HETATM   69  C4   DC     4      -0.460   1.413  -3.756  0.00  0.00           C  
HETATM   70  N3   DC     4       0.563   1.811  -2.994  0.00  0.00           N  
HETATM   71  C2   DC     4       0.640   3.088  -2.541  0.00  0.00           C  
HETATM   72  O2   DC     4       1.616   3.508  -1.895  0.00  0.00           O  
HETATM   73  N1   DC     4      -0.417   3.963  -2.823  0.00  0.00           N  
HETATM   74  C6   DC     4      -1.450   3.569  -3.617  0.00  0.00           C  
HETATM   75  C5   DC     4      -1.515   2.316  -4.134  0.00  0.00           C  
HETATM   76  P    DT     5       0.347   9.659  -3.055  0.00  0.00           P  
HETATM   77  OP   DT     5       0.548  11.113  -2.584  0.00  0.00           O  
HETATM   78  OP   DT     5      -0.312   9.347  -4.591  0.00  0.00           O  
HETATM   79  O5'  DT     5       1.747   8.673  -3.263  0.00  0.00           O  
HETATM   80  O3'  DT     5       5.666   9.426  -3.804  0.00  0.00           O  
HETATM   81  C1'  DT     5       4.568   6.016  -3.493  0.00  0.00           C  
HETATM   82  C2'  DT     5       5.167   7.116  -4.435  0.00  0.00           C  
HETATM   83  C3'  DT     5       4.592   8.462  -3.907  0.00  0.00           C  
HETATM   84  C4'  DT     5       3.965   8.054  -2.515  0.00  0.00           C  
HETATM   85  C5'  DT     5       2.685   8.865  -2.167  0.00  0.00           C  
HETATM   86  O4'  DT     5       3.574   6.655  -2.608  0.00  0.00           O  
HETATM   87  O4   DT     5       1.646   2.081  -5.949  0.00  0.00           O  
HETATM   88  C4   DT     5       2.288   2.998  -5.428  0.00  0.00           C  
HETATM   89  N3   DT     5       3.455   2.734  -4.735  0.00  0.00           N  
HETATM   90  C2   DT     5       4.290   3.654  -4.144  0.00  0.00           C  
HETATM   91  O2   DT     5       5.355   3.334  -3.621  0.00  0.00           O  
HETATM   92  N1   DT     5       3.839   4.961  -4.196  0.00  0.00           N  
HETATM   93  C6   DT     5       2.689   5.301  -4.878  0.00  0.00           C  
HETATM   94  C5   DT     5       1.898   4.404  -5.507  0.00  0.00           C  
HETATM   95  CM5  DT     5       0.688   4.768  -6.316  0.00  0.00           C  
TER      96       DT     5
HETATM   97  O5'  DA     6       5.416  -6.995  -5.881  0.00  0.00           O  
HETATM   98  O3'  DA     6       9.237  -6.643  -4.132  0.00  0.00           O  
HETATM   99  C1'  DA     6       7.015  -4.367  -4.555  0.00  0.00           C  
HETATM  100  C2'  DA     6       6.934  -5.677  -3.720  0.00  0.00           C  
HETATM  101  C3'  DA     6       7.831  -6.683  -4.506  0.00  0.00           C  
HETATM  102  C4'  DA     6       7.744  -6.114  -5.961  0.00  0.00           C  
HETATM  103  C5'  DA     6       6.547  -6.740  -6.764  0.00  0.00           C  
HETATM  104  O4'  DA     6       7.681  -4.659  -5.836  0.00  0.00           O  
HETATM  105  N6   DA     6       2.346  -0.742  -5.765  0.00  0.00           N  
HETATM  106  C6   DA     6       3.570  -1.001  -5.270  0.00  0.00           C  
HETATM  107  C5   DA     6       4.109  -2.308  -5.212  0.00  0.00           C  
HETATM  108  N7   DA     6       3.611  -3.544  -5.586  0.00  0.00           N  
HETATM  109  C8   DA     6       4.600  -4.374  -5.333  0.00  0.00           C  
HETATM  110  N9   DA     6       5.708  -3.756  -4.804  0.00  0.00           N  
HETATM  111  C4   DA     6       5.415  -2.417  -4.732  0.00  0.00           C  
HETATM  112  N3   DA     6       6.206  -1.411  -4.312  0.00  0.00           N  
HETATM  113  C2   DA     6       5.590  -0.239  -4.398  0.00  0.00           C  
HETATM  114  N1   DA     6       4.347   0.020  -4.846  0.00  0.00           N  
HETATM  115  P    DG     7       9.518  -7.178  -2.521  0.00  0.00           P  
HETATM  116  OP   DG     7      10.958  -7.683  -2.310  0.00  0.00           O  
HETATM  117  OP   DG     7       8.219  -8.213  -2.159  0.00  0.00           O  
HETATM  118  O5'  DG     7       8.948  -5.843  -1.584  0.00  0.00           O  
HETATM  119  O3'  DG     7       9.739  -2.886   1.002  0.00  0.00           O  
HETATM  120  C1'  DG     7       6.899  -2.485  -0.865  0.00  0.00           C  
HETATM  121  C2'  DG     7       7.249  -3.167   0.494  0.00  0.00           C  
HETATM  122  C3'  DG     7       8.723  -3.657   0.305  0.00  0.00           C  
HETATM  123  C4'  DG     7       8.988  -3.427  -1.232  0.00  0.00           C  
HETATM  124  C5'  DG     7       9.696  -4.636  -1.908  0.00  0.00           C  
HETATM  125  O4'  DG     7       7.710  -3.193  -1.887  0.00  0.00           O  
HETATM  126  N2   DG     7       3.938   1.860  -1.481  0.00  0.00           N  
HETATM  127  O6   DG     7       1.329  -1.654  -2.926  0.00  0.00           O  
HETATM  128  C6   DG     7       2.400  -1.301  -2.397  0.00  0.00           C  
HETATM  129  C5   DG     7       3.469  -2.128  -1.988  0.00  0.00           C  
HETATM  130  N7   DG     7       3.645  -3.512  -2.001  0.00  0.00           N  
HETATM  131  C8   DG     7       4.885  -3.824  -1.501  0.00  0.00           C  
HETATM  132  N9   DG     7       5.517  -2.597  -1.258  0.00  0.00           N  
HETATM  133  C4   DG     7       4.640  -1.558  -1.526  0.00  0.00           C  
HETATM  134  N3   DG     7       4.888  -0.251  -1.342  0.00  0.00           N  
HETATM  135  C2   DG     7       3.854   0.526  -1.657  0.00  0.00           C  
HETATM  136  N1   DG     7       2.673   0.044  -2.146  0.00  0.00           N  
HETATM  137  O8   DG     7       5.366  -4.935  -1.294  0.00  0.00           O  
HETATM  138  P    DA     8       9.576  -2.933   2.712  0.00  0.00           P  
HETATM  139  OP   DA     8      10.912  -2.708   3.446  0.00  0.00           O  
HETATM  140  OP   DA     8       8.674  -4.334   3.054  0.00  0.00           O  
HETATM  141  O5'  DA     8       8.281  -1.820   2.966  0.00  0.00           O  
HETATM  142  O3'  DA     8       7.173   1.887   4.493  0.00  0.00           O  
HETATM  143  C1'  DA     8       5.052   0.212   2.563  0.00  0.00           C  
HETATM  144  C2'  DA     8       5.411   0.096   4.071  0.00  0.00           C  
HETATM  145  C3'  DA     8       6.919   0.510   4.106  0.00  0.00           C  
HETATM  146  C4'  DA     8       7.368   0.393   2.598  0.00  0.00           C  
HETATM  147  C5'  DA     8       8.617  -0.514   2.420  0.00  0.00           C  
HETATM  148  O4'  DA     8       6.273  -0.184   1.826  0.00  0.00           O  
HETATM  149  N6   DA     8       0.366  -2.452  -0.140  0.00  0.00           N  
HETATM  150  C6   DA     8       1.031  -1.388   0.330  0.00  0.00           C  
HETATM  151  C5   DA     8       2.251  -1.494   1.039  0.00  0.00           C  
HETATM  152  N7   DA     8       3.030  -2.580   1.389  0.00  0.00           N  
HETATM  153  C8   DA     8       4.054  -2.042   2.013  0.00  0.00           C  
HETATM  154  N9   DA     8       3.995  -0.670   2.098  0.00  0.00           N  
HETATM  155  C4   DA     8       2.829  -0.299   1.465  0.00  0.00           C  
HETATM  156  N3   DA     8       2.340   0.942   1.282  0.00  0.00           N  
HETATM  157  C2   DA     8       1.196   0.920   0.607  0.00  0.00           C  
HETATM  158  N1   DA     8       0.530  -0.150   0.135  0.00  0.00           N  
HETATM  159  P    DG     9       6.829   2.180   6.154  0.00  0.00           P  
HETATM  160  OP   DG     9       7.589   3.388   6.742  0.00  0.00           O  
HETATM  161  OP   DG     9       6.958   0.661   6.903  0.00  0.00           O  
HETATM  162  O5'  DG     9       5.110   2.205   6.129  0.00  0.00           O  
HETATM  163  O3'  DG     9       1.975   4.348   7.119  0.00  0.00           O  
HETATM  164  C1'  DG     9       1.368   1.768   4.900  0.00  0.00           C  
HETATM  165  C2'  DG     9       1.370   1.950   6.452  0.00  0.00           C  
HETATM  166  C3'  DG     9       2.460   3.046   6.697  0.00  0.00           C  
HETATM  167  C4'  DG     9       3.102   3.245   5.270  0.00  0.00           C  
HETATM  168  C5'  DG     9       4.651   3.339   5.340  0.00  0.00           C  
HETATM  169  O4'  DG     9       2.740   2.099   4.449  0.00  0.00           O  
HETATM  170  N2   DG     9      -2.899   0.946   1.906  0.00  0.00           N  
HETATM  171  O6   DG     9      -0.996  -3.204   2.509  0.00  0.00           O  
HETATM  172  C6   DG     9      -0.908  -1.980   2.719  0.00  0.00           C  
HETATM  173  C5   DG     9       0.096  -1.301   3.447  0.00  0.00           C  
HETATM  174  N7   DG     9       1.212  -1.751   4.155  0.00  0.00           N  
HETATM  175  C8   DG     9       1.805  -0.700   4.806  0.00  0.00           C  
HETATM  176  N9   DG     9       1.060   0.434   4.450  0.00  0.00           N  
HETATM  177  C4   DG     9       0.005   0.064   3.632  0.00  0.00           C  
HETATM  178  N3   DG     9      -0.946   0.888   3.158  0.00  0.00           N  
HETATM  179  C2   DG     9      -1.880   0.254   2.452  0.00  0.00           C  
HETATM  180  N1   DG     9      -1.869  -1.095   2.230  0.00  0.00           N  
HETATM  181  O8   DG     9       2.777  -0.719   5.557  0.00  0.00           O  
HETATM  182  P    DA    10       1.354   4.335   8.724  0.00  0.00           P  
HETATM  183  OP   DA    10       1.534   5.681   9.455  0.00  0.00           O  
HETATM  184  OP   DA    10       1.978   2.933   9.456  0.00  0.00           O  
HETATM  185  O5'  DA    10      -0.229   3.706   8.463  0.00  0.00           O  
HETATM  186  O3'  DA    10      -4.233   4.214   8.220  0.00  0.00           O  
HETATM  187  C1'  DA    10      -2.865   1.587   6.433  0.00  0.00           C  
HETATM  188  C2'  DA    10      -3.527   1.808   7.832  0.00  0.00           C  
HETATM  189  C3'  DA    10      -3.130   3.279   8.202  0.00  0.00           C  
HETATM  190  C4'  DA    10      -2.177   3.698   7.021  0.00  0.00           C  
HETATM  191  C5'  DA    10      -0.944   4.516   7.488  0.00  0.00           C  
HETATM  192  O4'  DA    10      -1.691   2.477   6.387  0.00  0.00           O  
HETATM  193  C6   DA    10      -2.860  -3.030   4.928  0.00  0.00           C  
HETATM  194  C5   DA    10      -2.358  -1.894   5.605  0.00  0.00           C  
HETATM  195  N7   DA    10      -1.312  -1.717   6.492  0.00  0.00           N  
HETATM  196  C8   DA    10      -1.387  -0.447   6.818  0.00  0.00           C  
HETATM  197  N9   DA    10      -2.413   0.226   6.196  0.00  0.00           N  
HETATM  198  C4   DA    10      -3.052  -0.698   5.405  0.00  0.00           C  
HETATM  199  N3   DA    10      -4.128  -0.509   4.622  0.00  0.00           N  
HETATM  200  C2   DA    10      -4.485  -1.631   4.007  0.00  0.00           C  
HETATM  201  N1   DA    10      -3.926  -2.851   4.124  0.00  0.00           N  
HETATM  202  N6   DA    10      -2.363  -4.275   5.097  0.00  0.00           N  
TER     203       DA    10
END
